# Supplementary material for: The Role of Cognitive Reserve in Post-Stroke Rehabilitation Outcomes: A Systematic Review
Source: Brain Sci. 2024 Nov 15;14(11):1144. doi: 10.3390/brainsci14111144 (PMC11591582; doi:10.3390/brainsci14111144)
Supplement: Supplementary file 1 [file brainsci-14-01144-s001.zip]

Archive with 1 entries (1 files):
- brainsci-3276919-supplementary.pdf
